# Supplementary material for: Non-Pharmacological and Non-Optical Interventions for Myopia Prevention and Control in Children: A Systematic Review and Meta-Analysis
Source: Children (Basel). 2026 Jul 10;13(7):915. doi: 10.3390/children13070915 (PMC13406435; doi:10.3390/children13070915)
Supplement: Supplementary file 1 [file children-13-00915-s001.zip]

Archive with 4 entries (4 files):
- Supplementary File S1. PRISMA checklist.pdf
- Supplementary File S2. PROSPERO.pdf
- Supplementary File S3. AMSTAR-2.pdf
- Supplementary File S4. RoB2_Assessment- non-pharmacological.pdf
